# Supplementary material for: Macromonas nakdongensis sp. nov., Isolated from Freshwater and Characterization of Bacteriophage BK-30P—The First Phage That Infects Genus Macromonas
Source: Microorganisms. 2023 Sep 5;11(9):2237. doi: 10.3390/microorganisms11092237 (PMC10535371; doi:10.3390/microorganisms11092237)
Supplement: Supplementary file 1 [file microorganisms-11-02237-s001.zip]

Archive with 1 entries (1 files):
- microorganisms-2577955-supplementary.pdf
